# Supplementary material for: Immune Cell Infiltration of the Primary Tumor, Not PD-L1 Status, Is Associated With Improved Response to Checkpoint Inhibition in Metastatic Melanoma
Source: Front Med (Lausanne). 2019 Mar 13;6:27. doi: 10.3389/fmed.2019.00027 (PMC6425878; doi:10.3389/fmed.2019.00027)
Supplement: Supplementary Table 1 — Immunoscore, treatment history and best response rate in the cohort. [file Table_1.xlsx]

## Sheet: fig 14
Pat ID	survival status	therapy	Best Response	pre-therapeutic tissue	Immunoscore pre-therapeutic tissue
12	deceased	Ipilimumab	PD	not available	X
28	deceased	Ipilimumab	PD	primary tumour and lymph node metastases	brisk
2	alive	Ipilimumab	PD	lymph node- and distant metastases	nonbrisk
		later combination Ipilimumab/Nivolumab
3	deceased	Ipilimumab	PD	primary tumor	nonbrisk
		later Nivolumab	PD
4	deceased	Ipilimumab	PD	lymph node metastases	nonbrisk
		later Pembrolizumab	PD
6	deceased	Ipilimumab	PD	primary tumor	brisk
		later Pembrolizumab	PD
8	deceased	combination Ipilimumab/Nivolumab	PD	primary tumor	brisk
		Nivolumab	PD
		reinduction Ipilimumab	PD
		reinduction Nivolumab	PD
9	deceased	Ipilimumab	PD	not available	X
		later Nivolumab	PD
		reinduction Nivolumab	PD
10	alive	Ipilimumab	PD	distant metastases	nonbrisk
		later Nivolumab	CR
13	deceased	combination Ipilimumab/ Nivolumab	PD	not available	X
		later Nivolumab	SD
		later Ipilimumab/ Nivolumab	PD
14	alive	combination Ipilimumab/Pembrolizumab	PD	distant metastases	nonbrisk
		Pembrolizumab	CR
16	deceased	Ipilimumab	PD	primary tumour and lymph node metastases	nonbrisk (pT), brisk (M)
		later Nivolumab	PD
		later combination Nivolumab/Ipilimumab	PD
21	deceased	Ipilimumab	PD	lymph node metastases	brisk
		later combination Pembrolizumab and Ipilimumab	PD
22	deceased	Ipilimumab	PD	primary tumour	nonbrisk
		later Nivolumab	PD
23	deceased	Ipilimumab	PD	primary tumour, distant and lymph node metastases	nonbrisk (pT), brisk (dM), nonbrisk (LNM)
		later Nivolumab	PD
24	alive	Ipilimumab	SD	primary tumour and lymph node metastases	brisk
		later combination Nivolumab and Ipilimumab	PR
25	deceased	Ipilimumab	PD	lymph node metastases	nonbrisk
		later Pembrolizumab	PD
29	alive	Ipilimumab	PD	distant metastases	nonbrisk
		later Nivolumab	PR
30	deceased	Ipilimumab	PD	primary tumour and lymph node metastases	brisk
		later Nivolumab	PD
33	alive	Ipilimumab	PD	primary tumour and distant metastases	brisk (pT), nonbrisk (M)
		later Nivolumab	PR
		reinduction Ipilimumab	SD
		combi Ipilimumab/Nivolumab	PD
1	deceased	Nivolumab	PD	primary tumour and distant metastases	nonbrisk
5	alive	Nivolumab	PD	distant metastases	nonbrisk
11	deceased	Pembrolizumab	PR	satellite metastases	brisk
15	alive	Pembrolizumab	PR	primary tumour and distant metastases	brisk (pT), nonbrisk (M)
20	deceased	Nivolumab	PD	primary tumour and distant metastases	nonbrisk
26	deceased	Pembrolizumab	na	primary tumour and distant metastases	brisk
31	deceased	Nivolumab	PD	primary tumour, distant and lymph node metastases	brisk (pT), nonbrisk (M)
32	deceased	Pembrolizumab	SD	primary tumour	nonbrisk
34	deceased	Pembrolizumab	PD	primary tumour and lymph node metastases	brisk (pT), nonbrisk (M)
35	alive	Nivolumab	CR	distant metastases	nonbrisk
37	deceased	Nivolumab	PD	primary tumour	nonbrisk
39	deceased	Pembrolizumab	PD	primary tumour and lymph node metastases	nonbrisk (pT), brisk (M)
